# Supplementary material for: Functionalized Ultrasmall Iron Oxide Nanoparticles for T1-Weighted Magnetic Resonance Imaging of Tumor Hypoxia
Source: Molecules. 2022 Oct 15;27(20):6929. doi: 10.3390/molecules27206929 (PMC9610745; doi:10.3390/molecules27206929)
Supplement: Supplementary file 1 [file molecules-27-06929-s001.zip]

Archive with 1 entries (1 files):
- molecules-1921283-supplementary.pdf
